# Supplementary material for: In-depth genome and comparative genome analysis of a metal-resistant environmental isolate Pseudomonas aeruginosa S-8
Source: Front Cell Infect Microbiol. 2025 Feb 27;15:1511507. doi: 10.3389/fcimb.2025.1511507 (PMC11903748; doi:10.3389/fcimb.2025.1511507)
Supplement: Supplementary file 10 [file Table2.xlsx]

## Sheet: Overall
Annotation	%
Molecular Function	23.246
Cellular Component	18.7816
Biological Process	57.9724

## Sheet: Biological process
GO biological process complete	Count
methionine metabolic process (GO:0006555)	9	0.000309417
nucleoside diphosphate metabolic process (GO:0009132)	10	0.000343796
cytochrome complex assembly (GO:0017004)	10	0.000343796
arginine catabolic process (GO:0006527)	12	0.000412555
ribosome assembly (GO:0042255)	12	0.000412555
ATP metabolic process (GO:0046034)	13	0.000446935
purine ribonucleoside triphosphate metabolic process (GO:0009205)	14	0.000481315
alginic acid biosynthetic process (GO:0042121)	14	0.000481315
pyruvate metabolic process (GO:0006090)	15	0.000515694
indole-containing compound metabolic process (GO:0042430)	16	0.000550074
indolalkylamine metabolic process (GO:0006586)	16	0.000550074
tryptophan metabolic process (GO:0006568)	16	0.000550074
glutamine family amino acid catabolic process (GO:0009065)	16	0.000550074
alginic acid metabolic process (GO:0042120)	16	0.000550074
aspartate family amino acid biosynthetic process (GO:0009067)	17	0.000584454
rRNA modification (GO:0000154)	17	0.000584454
ribonucleoside triphosphate metabolic process (GO:0009199)	17	0.000584454
purine nucleoside triphosphate metabolic process (GO:0009144)	17	0.000584454
pyridine-containing compound biosynthetic process (GO:0072525)	17	0.000584454
sulfur amino acid biosynthetic process (GO:0000097)	17	0.000584454
tRNA aminoacylation for protein translation (GO:0006418)	19	0.000653213
DNA replication (GO:0006260)	20	0.000687592
sulfur amino acid metabolic process (GO:0000096)	20	0.000687592
RNA methylation (GO:0001510)	21	0.000721972
tRNA aminoacylation (GO:0043039)	23	0.000790731
aromatic amino acid family biosynthetic process (GO:0009073)	23	0.000790731
rRNA processing (GO:0006364)	24	0.000825111
non-membrane-bounded organelle assembly (GO:0140694)	24	0.000825111
organelle assembly (GO:0070925)	24	0.000825111
amino acid activation (GO:0043038)	25	0.00085949
rRNA metabolic process (GO:0016072)	25	0.00085949
protein-containing complex assembly (GO:0065003)	25	0.00085949
nucleoside triphosphate metabolic process (GO:0009141)	25	0.00085949
pyridine-containing compound metabolic process (GO:0072524)	25	0.00085949
pyrimidine-containing compound metabolic process (GO:0072527)	25	0.00085949
aspartate family amino acid metabolic process (GO:0009066)	27	0.00092825
protein-containing complex organization (GO:0043933)	28	0.000962629
macromolecule methylation (GO:0043414)	28	0.000962629
methylation (GO:0032259)	28	0.000962629
glycolipid biosynthetic process (GO:0009247)	28	0.000962629
arginine metabolic process (GO:0006525)	29	0.000997009
cellular biogenic amine biosynthetic process (GO:0042401)	29	0.000997009
amine biosynthetic process (GO:0009309)	29	0.000997009
tRNA modification (GO:0006400)	30	0.00103139
glycolipid metabolic process (GO:0006664)	30	0.00103139
aerobic respiration (GO:0009060)	32	0.00110015
bacterial-type flagellum-dependent swarming motility (GO:0071978)	34	0.00116891
ribosome biogenesis (GO:0042254)	35	0.00120329
tRNA processing (GO:0008033)	35	0.00120329
ribonucleoprotein complex biogenesis (GO:0022613)	36	0.00123767
ribose phosphate biosynthetic process (GO:0046390)	37	0.00127205
response to extracellular stimulus (GO:0009991)	38	0.00130643
organelle organization (GO:0006996)	39	0.00134081
aromatic amino acid family metabolic process (GO:0009072)	39	0.00134081
heterocycle catabolic process (GO:0046700)	39	0.00134081
dicarboxylic acid metabolic process (GO:0043648)	40	0.00137518
vitamin biosynthetic process (GO:0009110)	40	0.00137518
water-soluble vitamin biosynthetic process (GO:0042364)	40	0.00137518
sulfur compound biosynthetic process (GO:0044272)	41	0.00140956
archaeal or bacterial-type flagellum-dependent cell motility (GO:0097588)	43	0.00147832
bacterial-type flagellum-dependent cell motility (GO:0071973)	43	0.00147832
cilium or flagellum-dependent cell motility (GO:0001539)	43	0.00147832
phospholipid biosynthetic process (GO:0008654)	43	0.00147832
water-soluble vitamin metabolic process (GO:0006767)	46	0.00158146
vitamin metabolic process (GO:0006766)	46	0.00158146
phospholipid metabolic process (GO:0006644)	46	0.00158146
RNA modification (GO:0009451)	47	0.00161584
cellular biogenic amine metabolic process (GO:0006576)	48	0.00165022
DNA repair (GO:0006281)	49	0.0016846
cellular respiration (GO:0045333)	49	0.0016846
glutamine family amino acid metabolic process (GO:0009064)	50	0.00171898
purine ribonucleotide metabolic process (GO:0009150)	50	0.00171898
energy derivation by oxidation of organic compounds (GO:0015980)	51	0.00175336
cellular amine metabolic process (GO:0044106)	51	0.00175336
response to external stimulus (GO:0009605)	54	0.0018565
ncRNA processing (GO:0034470)	57	0.00195964
ribonucleotide metabolic process (GO:0009259)	57	0.00195964
nucleotide biosynthetic process (GO:0009165)	58	0.00199402
purine nucleotide metabolic process (GO:0006163)	58	0.00199402
tRNA metabolic process (GO:0006399)	59	0.0020284
RNA processing (GO:0006396)	59	0.0020284
nucleoside phosphate biosynthetic process (GO:1901293)	60	0.00206278
ribose phosphate metabolic process (GO:0019693)	61	0.00209716
cell motility (GO:0048870)	63	0.00216592
cellular response to DNA damage stimulus (GO:0006974)	65	0.00223468
purine-containing compound metabolic process (GO:0072521)	65	0.00223468
DNA metabolic process (GO:0006259)	74	0.00254409
generation of precursor metabolites and energy (GO:0006091)	77	0.00264723
cellular component assembly (GO:0022607)	78	0.00268161
translation (GO:0006412)	81	0.00278475
ncRNA metabolic process (GO:0034660)	81	0.00278475
sulfur compound metabolic process (GO:0006790)	85	0.00292227
cellular amino acid catabolic process (GO:0009063)	93	0.0031973
nucleotide metabolic process (GO:0009117)	95	0.00326606
alpha-amino acid biosynthetic process (GO:1901607)	97	0.00333482
nucleoside phosphate metabolic process (GO:0006753)	102	0.00350672
peptide biosynthetic process (GO:0043043)	106	0.00364424
cellular amino acid biosynthetic process (GO:0008652)	110	0.00378176
organophosphate biosynthetic process (GO:0090407)	117	0.00402242
cellular response to stress (GO:0033554)	118	0.0040568
macromolecule modification (GO:0043412)	119	0.00409117
peptide metabolic process (GO:0006518)	120	0.00412555
cellular component biogenesis (GO:0044085)	125	0.00429745
cellular component organization (GO:0016043)	127	0.00436621
amide biosynthetic process (GO:0043604)	128	0.00440059
nucleobase-containing small molecule metabolic process (GO:0055086)	136	0.00467563
response to stress (GO:0006950)	141	0.00484753
lipid biosynthetic process (GO:0008610)	141	0.00484753
nucleobase-containing compound biosynthetic process (GO:0034654)	144	0.00495067
RNA metabolic process (GO:0016070)	149	0.00512256
carbohydrate metabolic process (GO:0005975)	152	0.0052257
carbohydrate derivative biosynthetic process (GO:1901137)	159	0.00546636
cellular amide metabolic process (GO:0043603)	166	0.00570702
cellular component organization or biogenesis (GO:0071840)	169	0.00581016
organophosphate metabolic process (GO:0019637)	169	0.00581016
carboxylic acid biosynthetic process (GO:0046394)	180	0.00618833
organic acid biosynthetic process (GO:0016053)	185	0.00636023
alpha-amino acid metabolic process (GO:1901605)	190	0.00653213
cellular macromolecule biosynthetic process (GO:0034645)	203	0.00697906
protein metabolic process (GO:0019538)	205	0.00704782
phosphate-containing compound metabolic process (GO:0006796)	206	0.0070822
cellular response to stimulus (GO:0051716)	208	0.00715096
carbohydrate derivative metabolic process (GO:1901135)	214	0.00735724
gene expression (GO:0010467)	215	0.00739162
nucleic acid metabolic process (GO:0090304)	215	0.00739162
phosphorus metabolic process (GO:0006793)	218	0.00749476
aromatic compound biosynthetic process (GO:0019438)	230	0.00790731
small molecule biosynthetic process (GO:0044283)	240	0.00825111
heterocycle biosynthetic process (GO:0018130)	241	0.00828549
cellular amino acid metabolic process (GO:0006520)	253	0.00869804
organic cyclic compound biosynthetic process (GO:1901362)	257	0.00883556
macromolecule biosynthetic process (GO:0009059)	266	0.00914498
cellular catabolic process (GO:0044248)	277	0.00952315
cellular macromolecule metabolic process (GO:0044260)	313	0.0107608
response to stimulus (GO:0050896)	321	0.0110359
nucleobase-containing compound metabolic process (GO:0006139)	348	0.0119641
cellular nitrogen compound biosynthetic process (GO:0044271)	359	0.0123423
organonitrogen compound biosynthetic process (GO:1901566)	407	0.0139925
carboxylic acid metabolic process (GO:0019752)	425	0.0146113
oxoacid metabolic process (GO:0043436)	432	0.014852
organic acid metabolic process (GO:0006082)	435	0.0149551
heterocycle metabolic process (GO:0046483)	461	0.015849
cellular aromatic compound metabolic process (GO:0006725)	472	0.0162272
organic cyclic compound metabolic process (GO:1901360)	502	0.0172586
macromolecule metabolic process (GO:0043170)	527	0.0181181
cellular nitrogen compound metabolic process (GO:0034641)	609	0.0209372
small molecule metabolic process (GO:0044281)	612	0.0210403
cellular biosynthetic process (GO:0044249)	667	0.0229312
organic substance biosynthetic process (GO:1901576)	674	0.0231719
biosynthetic process (GO:0009058)	681	0.0234125
organonitrogen compound metabolic process (GO:1901564)	709	0.0243752
nitrogen compound metabolic process (GO:0006807)	929	0.0319387
primary metabolic process (GO:0044238)	991	0.0340702
cellular metabolic process (GO:0044237)	1220	0.0419431
organic substance metabolic process (GO:0071704)	1237	0.0425276
metabolic process (GO:0008152)	1322	0.0454499
cellular process (GO:0009987)	1758	0.0604394
biological_process (GO:0008150)	2343	0.0805514
Sum	29087	1

## Sheet: Cellular component
GO cellular component complete	Count
bacterial-type flagellum basal body, rod (GO:0030694)	6	0.00092393
cytosolic large ribosomal subunit (GO:0022625)	27	0.00415768
bacterial-type flagellum basal body (GO:0009425)	8	0.00123191
large ribosomal subunit (GO:0015934)	27	0.00415768
ribosome (GO:0005840)	52	0.00800739
ribonucleoprotein complex (GO:1990904)	51	0.0078534
ribosomal subunit (GO:0044391)	49	0.00754543
cytosolic ribosome (GO:0022626)	42	0.00646751
small ribosomal subunit (GO:0015935)	21	0.00323375
intracellular non-membrane-bounded organelle (GO:0043232)	59	0.00908531
non-membrane-bounded organelle (GO:0043228)	77	0.0118571
bacterial-type flagellum (GO:0009288)	18	0.00277179
cytosolic small ribosomal subunit (GO:0022627)	15	0.00230982
proton-transporting two-sector ATPase complex (GO:0016469)	10	0.00153988
proton-transporting ATP synthase complex (GO:0045259)	10	0.00153988
organelle (GO:0043226)	88	0.013551
respiratory chain complex (GO:0098803)	13	0.00200185
plasma membrane respirasome (GO:0070470)	13	0.00200185
respirasome (GO:0070469)	13	0.00200185
intracellular organelle (GO:0043229)	70	0.0107792
NADH dehydrogenase complex (GO:0030964)	12	0.00184786
plasma membrane respiratory chain complex I (GO:0045272)	12	0.00184786
respiratory chain complex I (GO:0045271)	12	0.00184786
intracellular protein-containing complex (GO:0140535)	28	0.00431167
oxidoreductase complex (GO:1990204)	27	0.00415768
catalytic complex (GO:1902494)	92	0.0141669
transferase complex (GO:1990234)	24	0.00369572
cell projection (GO:0042995)	37	0.00569757
cytosol (GO:0005829)	541	0.0833077
intracellular anatomical structure (GO:0005622)	794	0.122267
cytoplasm (GO:0005737)	758	0.116723
protein-containing complex (GO:0032991)	311	0.0478904
membrane protein complex (GO:0098796)	78	0.0120111
cellular anatomical entity (GO:0110165)	1508	0.232214
cellular_component (GO:0005575)	1591	0.244995
Sum	6494	1

## Sheet: Molecular function
GO molecular function complete	Count
rRNA binding (GO:0019843)	14	0.00144063
structural constituent of ribosome (GO:0003735)	41	0.00421898
structural molecule activity (GO:0005198)	41	0.00421898
ribonucleoprotein complex binding (GO:0043021)	15	0.00154353
ligase activity, forming carbon-oxygen bonds (GO:0016875)	21	0.00216094
aminoacyl-tRNA ligase activity (GO:0004812)	21	0.00216094
catalytic activity, acting on a tRNA (GO:0140101)	48	0.00493929
NADH dehydrogenase activity (GO:0003954)	16	0.00164643
catalytic activity, acting on RNA (GO:0140098)	83	0.00854085
ribonuclease activity (GO:0004540)	14	0.00144063
RNA methyltransferase activity (GO:0008173)	22	0.00226384
RNA binding (GO:0003723)	41	0.00421898
carboxy-lyase activity (GO:0016831)	20	0.00205804
exonuclease activity (GO:0004527)	20	0.00205804
phosphotransferase activity, phosphate group as acceptor (GO:0016776)	15	0.00154353
protein-containing complex binding (GO:0044877)	18	0.00185223
catalytic activity, acting on a nucleic acid (GO:0140640)	134	0.0137888
carbon-carbon lyase activity (GO:0016830)	36	0.00370447
purine ribonucleoside triphosphate binding (GO:0035639)	43	0.00442478
ATP binding (GO:0005524)	37	0.00380737
nuclease activity (GO:0004518)	36	0.00370447
S-adenosylmethionine-dependent methyltransferase activity (GO:0008757)	37	0.00380737
ligase activity (GO:0016874)	88	0.00905536
catalytic activity, acting on DNA (GO:0140097)	54	0.0055567
adenyl nucleotide binding (GO:0030554)	47	0.00483639
adenyl ribonucleotide binding (GO:0032559)	46	0.00473348
purine nucleotide binding (GO:0017076)	56	0.0057625
purine ribonucleotide binding (GO:0032555)	55	0.0056596
anion binding (GO:0043168)	127	0.0130685
isomerase activity (GO:0016853)	69	0.00710023
ribonucleotide binding (GO:0032553)	61	0.00627701
carbohydrate derivative binding (GO:0097367)	70	0.00720313
lyase activity (GO:0016829)	116	0.0119366
nucleotidyltransferase activity (GO:0016779)	47	0.00483639
small molecule binding (GO:0036094)	155	0.0159498
methyltransferase activity (GO:0008168)	64	0.00658572
ion binding (GO:0043167)	202	0.0207862
nucleotide binding (GO:0000166)	111	0.0114221
nucleoside phosphate binding (GO:1901265)	111	0.0114221
transferase activity, transferring one-carbon groups (GO:0016741)	77	0.00792344
transferase activity, transferring phosphorus-containing groups (GO:0016772)	167	0.0171846
transferase activity (GO:0016740)	482	0.0495987
kinase activity (GO:0016301)	95	0.00977567
catalytic activity (GO:0003824)	1476	0.151883
binding (GO:0005488)	622	0.0640049
heterocyclic compound binding (GO:1901363)	434	0.0446594
organic cyclic compound binding (GO:0097159)	434	0.0446594
oxidoreductase activity (GO:0016491)	391	0.0402346
molecular_function (GO:0003674)	2327	0.239453
hydrolase activity (GO:0016787)	381	0.0392056
DNA-binding transcription factor activity (GO:0003700)	194	0.019963
transcription regulator activity (GO:0140110)	213	0.0219181
sequence-specific DNA binding (GO:0043565)	173	0.017802
Sum	9718	1
