# Supplementary material for: In-depth genome and comparative genome analysis of a metal-resistant environmental isolate Pseudomonas aeruginosa S-8
Source: Front Cell Infect Microbiol. 2025 Feb 27;15:1511507. doi: 10.3389/fcimb.2025.1511507 (PMC11903748; doi:10.3389/fcimb.2025.1511507)
Supplement: Supplementary file 12 [file Table4.xls]

## Sheet: VFDB_Jan_14-7146628408
Jan_14-7146628408
VFclass	Virulence factors	Related genes	aeruginosa 8(Prediction)	P.aeruginosa PA7	P.aeruginosa PAO1	P.aeruginosa UCBPP-PA14	P.stutzeri A1501
			draft (draft)	chromosome (NC_009656)	chromosome (NC_002516)	chromosome (NC_008463)	chromosome (NC_009434)
Adherence	Flagella	flaG	orf00376	PSPA7_4278	PA1093	PA14_50280	PST_1862
		fleN	orf05803	PSPA7_3873	PA1454	PA14_45640	PST_2570
		fleQ	orf00372	PSPA7_4274	PA1097	PA14_50220	PST_2544
		fleR	orf00370	PSPA7_4272	PA1099	PA14_50180	PST_2542
		fleS	orf00371	PSPA7_4273	PA1098	PA14_50200	PST_2543
		flgA	orf04407	PSPA7_1780	PA3350	PA14_20740	PST_1385
		flgB	orf00392	PSPA7_4300	PA1077	PA14_50480	PST_1388
		flgC	orf00391	PSPA7_4299	PA1078	PA14_50470	PST_1389
		flgD	orf00390	PSPA7_4298	PA1079	PA14_50460	PST_1390
		flgE	orf00389	PSPA7_4297	PA1080	PA14_50450	PST_1391
		flgF	orf00388	PSPA7_4296	PA1081	PA14_50440	PST_1392
		flgG	orf00387	PSPA7_4295	PA1082	PA14_50430	PST_1393
		flgH	orf00386	PSPA7_4294	PA1083	PA14_50420	PST_1394
		flgI	orf00385	PSPA7_4293	PA1084	PA14_50410	PST_1395
		flgJ	orf00384	PSPA7_4292	PA1085	PA14_50380	PST_1396
		flgK	orf00383	PSPA7_4291	PA1086	PA14_50360	PST_1397
		flgL	orf00382	PSPA7_4290	PA1087	PA14_50340	PST_1398
		flgM	orf04408	PSPA7_1779	PA3351	PA14_20730	PST_1384
		flgN	orf04409	PSPA7_1778	PA3352	PA14_20720	PST_1383
		flhA	orf05801	PSPA7_3875	PA1452	PA14_45680	PST_2572
		flhB	orf05798	PSPA7_3878	PA1449	PA14_45720	PST_2574
		flhF	orf05802	PSPA7_3874	PA1453	PA14_45660	PST_2571
		fliA	orf05804	PSPA7_3872	PA1455	PA14_45630	PST_2569
		fliC	orf00377	PSPA7_4279	PA1092	PA14_50290	PST_1404
		fliD	orf00375	PSPA7_4277	PA1094	PA14_50270	PST_1863
		fliE	orf00369	PSPA7_4271	PA1100	PA14_50160	PST_2591
		fliF	orf00368	PSPA7_4270	PA1101	PA14_50140	PST_2590
		fliG	orf00367	PSPA7_4269	PA1102	PA14_50130	PST_2589
		fliH	orf00366	PSPA7_4268	PA1103	PA14_50110	PST_2588
		fliI	orf00365	PSPA7_4267	PA1104	PA14_50100	PST_2587
		fliJ	orf00364	PSPA7_4266	PA1105	PA14_50080	PST_2586
		fliK	orf00005	PSPA7_3888	PA1441	PA14_45830	PST_2582
		fliL	orf00004	PSPA7_3885	PA1442	PA14_45810	PST_2581
		fliM	orf00003	PSPA7_3884	PA1443	PA14_45800	PST_2580
		fliN	orf00002	PSPA7_3883	PA1444	PA14_45790	PST_2579
		fliO	orf00001	PSPA7_3882	PA1445	PA14_45780	PST_2578
		fliP	orf06439	PSPA7_3881	PA1446	PA14_45770	PST_2577
		fliQ	orf06440	PSPA7_3880	PA1447	PA14_45760	PST_2576
		fliR	orf06476	PSPA7_3879	PA1448	PA14_45740	PST_2575
		fliS	orf00374	PSPA7_4276*	PA1095	PA14_50250	PST_1866
		fliT	orf00373	PSPA7_4275	PA1096	PA14_50240	PST_2545
		motA	orf00820	PSPA7_5683	PA4954	PA14_65450	PST_3797
		motB	orf00819	PSPA7_5682	PA4953	PA14_65430	PST_3796
		motC	orf05809	PSPA7_3866	PA1460	PA14_45560	PST_2564
		motD	orf05810	PSPA7_3865	PA1461	PA14_45540	PST_2563
		motY	orf01172	PSPA7_1621	PA3526	PA14_18720	PST_1202
	LPS O-antigen (P. aeruginosa)	Undetermined	orf05551; orf05553; orf05557; orf05559; orf05560; orf05561; orf05562; orf05564; orf05565	PSPA7_1969; PSPA7_1970; PSPA7_1971; PSPA7_1972; PSPA7_1973; PSPA7_1974; PSPA7_1975; PSPA7_1976; PSPA7_1977; PSPA7_1978; PSPA7_1979; PSPA7_1980; PSPA7_1981; PSPA7_1982; PSPA7_1983; PSPA7_1984; PSPA7_1985; PSPA7_1986	PA3141; PA3142; PA3143; PA3144; PA3145; PA3146; PA3147; PA3148; PA3149; PA3150; PA3151; PA3152; PA3153; PA3154; PA3155; PA3156; PA3157; PA3158; PA3159; PA3160	PA14_23360; PA14_23370; PA14_23380; PA14_23390; PA14_23400; PA14_23410; PA14_23420; PA14_23430; PA14_23440; PA14_23450; PA14_23460; PA14_23470	-
	Type IV pili biosynthesis	fimT	-	PSPA7_5189	PA4549	-	PST_0975
		fimU	orf05339	PSPA7_5190	PA4550	PA14_60280	PST_0974
		fimV	orf05525	PSPA7_2018	PA3115	PA14_23830	PST_1777
		pilA	-	PSPA7_5161	PA4525	PA14_58730	PST_1054
		pilB	orf06287	PSPA7_5162	PA4526	PA14_58750	PST_1055
		pilC	orf06288	PSPA7_5163	PA4527	PA14_58760	PST_1056
		pilD	orf06289	PSPA7_5164	PA4528	PA14_58770	PST_1057
		pilE	orf05334	PSPA7_5196	PA4556	PA14_60320	PST_0968
		pilF	orf01481	PSPA7_1309	PA3805	PA14_14850	PST_3033
		pilM	orf00917	PSPA7_5781	PA5044	PA14_66660	PST_0553
		pilN	orf00916	PSPA7_5780	PA5043	PA14_66650	PST_0554
		pilO	orf00915	PSPA7_5779	PA5042	PA14_66640	PST_0555
		pilP	orf00914	PSPA7_5778	PA5041	PA14_66630	PST_0556
		pilQ	orf00913	PSPA7_5777	PA5040	PA14_66620	PST_0557
		pilR	orf05342; orf06029	PSPA7_5187	PA4547	PA14_60260	PST_3646
		pilS	orf05343	PSPA7_5186	PA4546	PA14_60250	PST_3645
		pilT	orf02048	PSPA7_0495	PA0395	PA14_05180	PST_3965
		pilU	orf02049	PSPA7_0496	PA0396	PA14_05190	PST_3964
		pilV	orf05338	PSPA7_5191	PA4551	-	PST_0973
		pilW	orf05337	PSPA7_5192	PA4552	PA14_60290	PST_0972
		pilX	orf05336	PSPA7_5193	PA4553	PA14_60300	PST_0971
		pilY1	orf05335	PSPA7_5194	PA4554	PA14_60310	PST_0970
		pilY2	-	PSPA7_5195	PA4555	-	PST_0969
		pilZ	orf03617	PSPA7_2201	PA2960	PA14_25770	PST_2615
	Type IV pili twitching motility related proteins	chpA	orf02066	PSPA7_0513	PA0413	PA14_05390	PST_3948
		chpB	orf02067	PSPA7_0514	PA0414	PA14_05400	PST_3947
		chpC	orf02068	PSPA7_0515	PA0415	PA14_05410	PST_3946
		chpD	orf02069	PSPA7_0516	PA0416	PA14_05420	-
		chpE	orf02070	PSPA7_0517	PA0417	PA14_05430	-
		pilG	orf02061	PSPA7_0508	PA0408	PA14_05320	PST_3953
		pilH	orf02062	PSPA7_0509	PA0409	PA14_05330	PST_3952
		pilI	orf02063	PSPA7_0510	PA0410	PA14_05340	PST_3951
		pilJ	orf02064	PSPA7_0511	PA0411	PA14_05360	PST_3950
		pilK	orf02065	PSPA7_0512	PA0412	PA14_05380	PST_3949
Antimicrobial activity	Phenazines biosynthesis	phzA1	-	PSPA7_0888	PA4210	PA14_09480	-
		phzA2	-	PSPA7_3385	PA1899	PA14_39970	-
		phzB1	-	PSPA7_0888	PA4211	PA14_09470	-
		phzB2	-	PSPA7_3384	PA1900	PA14_39960	-
		phzC1	orf06351	PSPA7_0887	PA4212	PA14_09460	-
		phzC2	-	PSPA7_3383	PA1901	PA14_39945	-
		phzD1	orf06352	PSPA7_0886	PA4213	PA14_09450	-
		phzD2	-	PSPA7_3382	PA1902	PA14_39925	-
		phzE1	orf06353	PSPA7_0885	PA4214	PA14_09440	-
		phzE2	-	PSPA7_3381	PA1903	PA14_39910	-
		phzF1	orf06354	PSPA7_0884	PA4215	PA14_09420	-
		phzF2	-	PSPA7_3380	PA1904	PA14_39890	-
		phzG1	-	PSPA7_0883	PA4216	PA14_09410	-
		phzG2	orf06355	PSPA7_3379	PA1905	PA14_39880	-
		phzH	orf03398	-	PA0051	PA14_00640	-
		phzM	orf03831	PSPA7_0889	PA4209	PA14_09490	-
		phzS	orf05797	PSPA7_0881	PA4217	PA14_09400	-
Antiphagocytosis	Alginate biosynthesis	alg44	orf01187	PSPA7_1603	PA3542	PA14_18550	-
		alg8	orf01186	PSPA7_1604	PA3541	PA14_18565	-
		algA	orf01197	PSPA7_1594	PA3551	PA14_18380	PST_1169
		algC	orf04993	PSPA7_6098	PA5322	PA14_70270	PST_0470
		algD	orf01185	PSPA7_1605	PA3540	PA14_18580	-
		algE	orf01189	PSPA7_1601	PA3544	PA14_18510	-
		algF	orf01196	PSPA7_1595	PA3550	PA14_18410	-
		algG	orf01190	PSPA7_1600	PA3545	PA14_18500	-
		algI	orf01194; orf06046	PSPA7_1597	PA3548	PA14_18450	PST_2877
		algJ	orf01195	PSPA7_1596	PA3549	PA14_18430	-
		algK	orf01188	PSPA7_1602	PA3543	PA14_18520	PST_3760
		algL	orf01192	PSPA7_1598	PA3547	PA14_18470	-
		algX	orf01191	PSPA7_1599	PA3546	PA14_18480	-
	Alginate regulation	algP/algR3	orf05086	PSPA7_5998	PA5253	PA14_69370	PST_0530
		algQ	orf05084	PSPA7_6001	PA5255	PA14_69390	PST_0529
		algR	orf05078	PSPA7_6007	PA5261	PA14_69470	PST_0523
		algU	orf04509	PSPA7_4757	PA0762	PA14_54430	PST_1223
		algW	orf02813	PSPA7_5018	PA4446	PA14_57760	PST_1048
		algZ	orf05077	PSPA7_6008	PA5262	PA14_69480	PST_0522
		mucA	orf04510	PSPA7_4756	PA0763	PA14_54420	PST_1224
		mucB	orf04511	PSPA7_4755	PA0764	PA14_54410	PST_1225
		mucC	orf04512	PSPA7_4754	PA0765	PA14_54400	PST_1226
		mucD	orf04513	PSPA7_4753	PA0766	PA14_54390	PST_1227
		mucE	orf05896	PSPA7_1072	PA4033	PA14_11670	-
		mucP	orf01300	PSPA7_1490	PA3649	PA14_17140	PST_1544
Biosurfactant	Rhamnolipid biosynthesis	rhlA	orf01144	PSPA7_1647	PA3479	PA14_19100	-
		rhlB	orf01143	PSPA7_1648	PA3478	PA14_19110	-
		rhlC	orf00335	-	PA1130	PA14_49760	-
Enzyme	Hemolytic phospholipase C	plcH	orf04795	PSPA7_4676	PA0844	PA14_53360	-
	Non-hemolytic phospholipase C	plcN	orf04374	PSPA7_1801	PA3319	PA14_21110	-
	Phospholipase C	plcB	orf03816	PSPA7_0027	PA0026	PA14_00300	-
	Phospholipase D	pldA	-	-	PA3487	PA14_18970	-
Iron uptake	Achromobactin biosynthesis and transport	acsA	-	PSPA7_3092	-	-	-
		acsB	-	PSPA7_3089	-	-	-
		acsC	-	-	-	-	-
		acsD	-	PSPA7_3094	-	-	-
		cbrA	-	-	-	-	-
		cbrB	-	-	-	-	-
		cbrC	-	-	-	-	-
		cbrD	-	-	-	-	-
	Pyochelin receptor	fptA	orf05793	PSPA7_0879	PA4221	PA14_09340	-
	Pyochelin	pchA	orf05783	PSPA7_0869	PA4231	PA14_09210	-
		pchB	orf05784	PSPA7_0870	PA4230	PA14_09220	-
		pchC	orf05785	PSPA7_0871	PA4229	PA14_09230	-
		pchD	orf05786	PSPA7_0872	PA4228	PA14_09240	-
		pchE	orf05788	PSPA7_0874	PA4226	PA14_09270	-
		pchF	orf05789	PSPA7_0875	PA4225	PA14_09280	-
		pchG	orf05790	PSPA7_0876	PA4224	PA14_09290	-
		pchH	orf05791	PSPA7_0877	PA4223	PA14_09300	-
		pchI	orf05792	PSPA7_0878	PA4222	PA14_09320	-
		pchR	orf05787	PSPA7_0873	PA4227	PA14_09260	-
	Pyoverdine receptors	fpvA	orf05397	PSPA7_2861	PA2398	PA14_33680	-
	Pyoverdine	pvdA	orf05410	PSPA7_2874	PA2386	PA14_33810	-
		pvdD	orf05396	-	PA2399	PA14_33650	-
		pvdE	orf05398	PSPA7_2862	PA2397	PA14_33690	-
		pvdF	orf05399	PSPA7_2863	PA2396	PA14_33700	-
		pvdG	orf05370	PSPA7_2828	PA2425	PA14_33270	-
		pvdH	orf05383	PSPA7_2846	PA2413	PA14_33500	-
		pvdI	orf02490; orf05394	PSPA7_2859	PA2402	PA14_33610	-
		pvdJ	orf05395	PSPA7_2860	PA2400	PA14_33630	-
		pvdL	orf05371	PSPA7_2829	PA2424	PA14_33280	-
		pvdM	orf05402	PSPA7_2866	PA2393	PA14_33730	-
		pvdN	orf05401	PSPA7_2865	PA2394	PA14_33720	-
		pvdO	orf05400	PSPA7_2864	PA2395	PA14_33710	-
		pvdP	orf05403	PSPA7_2868	PA2392	PA14_33740	-
		pvdQ	orf05411	PSPA7_2876	PA2385	PA14_33820	-
		pvdS	orf05369	PSPA7_2827	PA2426	PA14_33260	-
		pvdY	orf05368	PSPA7_2826	PA2427	PA14_33250	-
	Yersiniabactin	fyuA	-	-	-	-	-
		irp1	-	-	-	-	-
		irp2	-	-	-	-	-
		irp3	-	-	-	-	-
		irp4	-	-	-	-	-
		irp5	-	-	-	-	-
		ybtA	-	-	-	-	-
		ybtP	-	-	-	-	-
		ybtQ	-	-	-	-	-
Protease	Alkaline protease	aprA	orf00210	PSPA7_4143	PA1249	PA14_48060	-
	Elastase	lasA	orf01555	PSPA7_3417	PA1871	PA14_40290	-
		lasB	orf01377	PSPA7_1397	PA3724	PA14_16250	-
	Protease IV	prpL	orf03866	PSPA7_0919	PA4175	PA14_09900	-
Quorum sensing	Acylhomoserine lactone synthase	hdtS	orf03795	PSPA7_0005	PA0005	PA14_00060	PST_0007
	N-(3-oxo-dodecanoyl)-L-homoserine lactone QS system	lasI	orf00016	PSPA7_3897	PA1432	PA14_45940	-
		lasR	orf00018	PSPA7_3898	PA1430	PA14_45960	-
	N-(3-oxo-hexanoyl)-Lhomoserine lactone QS system	ahlI	-	-	-	-	-
		ahlR	-	-	-	-	-
	N-(butanoyl)-L-homoserine lactone QS system	rhlI	orf01141	PSPA7_1650	PA3476	PA14_19130	-
		rhlR	orf01142	PSPA7_1649	PA3477	PA14_19120	-
Regulation	GacS/GacA two-component system	gacA	orf02507	PSPA7_2613	PA2586	PA14_30650	PST_2085
		gacS	orf04883	PSPA7_4582	PA0928	PA14_52260	PST_2674
	Carbon storage regulator A(Legionella)	csrA	orf06221	-	-	-	-
Secretion system	Harpins	hopP1	-	-	-	-	-
		hrpA1	-	-	-	-	-
		hrpA2	-	-	-	-	-
		hrpK1	-	-	-	-	-
		hrpW1	-	-	-	-	-
		hrpZ1	-	-	-	-	-
	Hcp secretion island-1 encoded type VI secretion system (H-T6SS)	Undetermined	orf03379	PSPA7_0142	PA0071	PA14_00830	-
		Undetermined	orf03378	PSPA7_0143	PA0072	PA14_00850	-
		Undetermined	orf03377	PSPA7_0144	PA0073	PA14_00860	-
		Undetermined	orf03374	PSPA7_0147	PA0076	PA14_00900	-
		Undetermined	orf03372	PSPA7_0149	PA0078	PA14_00925	-
		Undetermined	orf03371	PSPA7_0150	PA0079	PA14_00940	-
		Undetermined	orf03370	PSPA7_0151	PA0080	PA14_00960	-
		Undetermined	orf03367	PSPA7_0154	PA0082	PA14_00990	-
		Undetermined	orf03365	PSPA7_0155	PA0083	PA14_01010	-
		Undetermined	orf03364	PSPA7_0156	PA0084	PA14_01020	-
		Undetermined	orf03362	PSPA7_0158	PA0086	PA14_01040	-
		Undetermined	orf03361	PSPA7_0159	PA0087	PA14_01060	-
		Undetermined	orf03360	PSPA7_0160	PA0088	PA14_01070	-
		Undetermined	orf03359	PSPA7_0161	PA0089	PA14_01080	-
		clpV1	orf03358	PSPA7_0162	PA0090	PA14_01100	-
		fha1	orf03369	PSPA7_0152	PA0081	PA14_00980	-
		hcp1	orf03363	PSPA7_0157	PA0085	PA14_01030	-
		icmF1	orf03373	PSPA7_0148	PA0077	PA14_00910	-
		ppkA	orf03376	PSPA7_0145	PA0074	PA14_00875	-
		pppA	orf03375	PSPA7_0146	PA0075	PA14_00890	-
		vgrG1	orf02384; orf03353; orf03357	PSPA7_0163	PA0091	PA14_01110	-
	P. aeruginosa TTSS translocated effectors	exoS	orf01518	-	PA3841	-	-
		exoT	orf03406	-	PA0044	PA14_00560	-
		exoU	-	-	-	PA14_51530	-
		exoY	orf04191	-	PA2191	PA14_36345	-
	P. aeruginosa TTSS	exsA	orf01731	-	PA1713	PA14_42390	-
		exsB	orf01732	-	PA1712	PA14_42400	-
		exsC	orf01734	-	PA1710	PA14_42430	-
		exsD	orf01729	-	PA1714	PA14_42380	-
		exsE	orf01733	-	PA1711	PA14_42410	-
		pcr1	orf01745	-	PA1699	PA14_42540	-
		pcr2	orf01744	-	PA1700	PA14_42530	-
		pcr3	orf01743	-	PA1701	PA14_42520	-
		pcr4	orf01742	-	PA1702	PA14_42510	-
		pcrD	orf01741	-	PA1703	PA14_42500	-
		pcrG	orf01739	-	PA1705	PA14_42480	-
		pcrH	orf01737	-	PA1707	PA14_42460	-
		pcrR	orf01740	-	PA1704	PA14_42490	-
		pcrV	orf01738	-	PA1706	PA14_42470	-
		popB	orf01736	-	PA1708	PA14_42450	-
		popD	orf01735	-	PA1709	PA14_42440	-
		popN	orf01746	-	PA1698	PA14_42550	-
		pscB	orf01727	-	PA1715	PA14_42360	-
		pscC	orf01728	-	PA1716	PA14_42350	-
		pscD	orf01726	-	PA1717	PA14_42340	-
		pscE	-	-	PA1718	PA14_42320	-
		pscF	orf01724	-	PA1719	PA14_42310	-
		pscG	orf01725	-	PA1720	PA14_42300	-
		pscH	orf01723	-	PA1721	PA14_42290	-
		pscI	orf01722	-	PA1722	PA14_42280	-
		pscJ	orf01721	-	PA1723	PA14_42270	-
		pscK	orf01720	-	PA1724	PA14_42260	-
		pscL	orf01719	-	PA1725	PA14_42250	-
		pscN	orf01747	-	PA1697	PA14_42570	-
		pscO	orf01748	-	PA1696	PA14_42580	-
		pscP	orf01749	-	PA1695	PA14_42600	-
		pscQ	orf01750	-	PA1694	PA14_42610	-
		pscR	orf01751	-	PA1693	PA14_42620	-
		pscS	orf01752	-	PA1692	PA14_42630	-
		pscT	orf01753	-	PA1691	PA14_42640	-
		pscU	orf01754	-	PA1690	PA14_42660	-
	P. syringae TTSS effectors	avrB2	-	-	-	-	-
		avrB3	-	-	-	-	-
		avrB4-1	-	-	-	-	-
		avrB4-2	-	-	-	-	-
		avrD1	-	-	-	-	-
		avrE1	-	-	-	-	-
		avrPto1	-	-	-	-	-
		avrRpm1	-	-	-	-	-
		avrRps4	-	-	-	-	-
		hopA1	-	-	-	-	-
		hopAA1'	-	-	-	-	-
		hopAA1-1	-	-	-	-	-
		hopAA1-2	-	-	-	-	-
		hopAA1	-	-	-	-	-
		hopAB1	-	-	-	-	-
		hopAB2	-	-	-	-	-
		hopAB3'	-	-	-	-	-
		hopAC1	-	-	-	-	-
		hopAC	-	-	-	-	-
		hopAD1	-	-	-	-	-
		hopAE1	-	-	-	-	-
		hopAF1	-	-	-	-	-
		hopAG1	-	-	-	-	-
		hopAG	-	-	-	-	-
		hopAH1	-	-	-	-	-
		hopAH2-1	-	-	-	-	-
		hopAH2-2	-	-	-	-	-
		hopAH2	-	-	-	-	-
		hopAI1'	-	-	-	-	-
		hopAI1	-	-	-	-	-
		hopAJ1	-	-	-	-	-
		hopAJ2	-	-	-	-	-
		hopAK1	-	-	-	-	-
		hopAM1-1	-	-	-	-	-
		hopAM1-2	-	-	-	-	-
		hopAN1	-	-	-	-	-
		hopAO1	-	-	-	-	-
		hopAP1	-	-	-	-	-
		hopAQ1	-	-	-	-	-
		hopAS1'	-	-	-	-	-
		hopAS1	-	-	-	-	-
		hopAT1'	-	-	-	-	-
		hopAT1	-	-	-	-	-
		hopAU1	-	-	-	-	-
		hopAV1	-	-	-	-	-
		hopAW1	-	-	-	-	-
		hopB1	-	-	-	-	-
		hopC1	-	-	-	-	-
		hopD1	-	-	-	-	-
		hopD	-	-	-	-	-
		hopE1	-	-	-	-	-
		hopF2	-	-	-	-	-
		hopF3	-	-	-	-	-
		hopG1	-	-	-	-	-
		hopH1	-	-	-	-	-
		hopI1	-	-	-	-	-
		hopJ1	-	-	-	-	-
		hopK1	-	-	-	-	-
		hopL1	-	-	-	-	-
		hopM1'	-	-	-	-	-
		hopM1	-	-	-	-	-
		hopN1	-	-	-	-	-
		hopO1-1	-	-	-	-	-
		hopO1-3'	-	-	-	-	-
		hopP1-2	-	-	-	-	-
		hopQ1-1	-	-	-	-	-
		hopQ1-2	-	-	-	-	-
		hopQ1	-	-	-	-	-
		hopR1	-	-	-	-	-
		hopS1'	-	-	-	-	-
		hopS2	-	-	-	-	-
		hopT1-1	-	-	-	-	-
		hopT1-2	-	-	-	-	-
		hopT2	-	-	-	-	-
		hopU1	-	-	-	-	-
		hopV1	-	-	-	-	-
		hopW1-1	-	-	-	-	-
		hopW1-2	-	-	-	-	-
		hopX1	-	-	-	-	-
		hopY1	-	-	-	-	-
		hopZ3	-	-	-	-	-
	P. syringae TTSS	hrcC	-	-	-	-	-
		hrcJ	-	-	-	-	-
		hrcN	-	-	-	-	-
		hrcQa	-	-	-	-	-
		hrcQb	-	-	-	-	-
		hrcR	-	-	-	-	-
		hrcS	-	-	-	-	-
		hrcT	-	-	-	-	-
		hrcU	-	-	-	-	-
		hrcV	-	-	-	-	-
		hrpB	-	-	-	-	-
		hrpD	-	-	-	-	-
		hrpE	-	-	-	-	-
		hrpF	-	-	-	-	-
		hrpG	-	-	-	-	-
		hrpJ	-	-	-	-	-
		hrpL	-	-	-	-	-
		hrpO	-	-	-	-	-
		hrpP	-	-	-	-	-
		hrpQ	-	-	-	-	-
		hrpR	-	-	-	-	-
		hrpS	-	-	-	-	-
		hrpT	-	-	-	-	-
		hrpV	-	-	-	-	-
		shcA	-	-	-	-	-
		shcE	-	-	-	-	-
		shcF	-	-	-	-	-
		shcM	-	-	-	-	-
		shcN	-	-	-	-	-
		shcS1	-	-	-	-	-
		shcS2	-	-	-	-	-
		shcV	-	-	-	-	-
Toxin	Exolysin	exlA	-	PSPA7_4642	-	-	-
		exlB	-	PSPA7_4641	-	-	-
	Exotoxin A (ETA)	toxA	orf00315	-	PA1148	PA14_49560	-
	Hydrogen cyanide production	hcnA	orf04193	PSPA7_3103	PA2193	PA14_36330	-
		hcnB	orf04194	PSPA7_3102	PA2194	PA14_36320	-
		hcnC	orf04195	PSPA7_3101	PA2195	PA14_36310	-
	Phytotoxin coronatine	Undetermined	-	-	-	-	-
		cfa1	-	-	-	-	-
		cfa2	-	-	-	-	-
		cfa3	-	-	-	-	-
		cfa4	-	-	-	-	-
		cfa5	-	-	-	-	-
		cfa6	-	-	-	-	-
		cfa7	-	-	-	-	-
		cfa8	-	-	-	-	-
		cfa9	-	-	-	-	-
		cfl	-	-	-	-	-
		cmaA	-	-	-	-	-
		cmaB	-	-	-	-	-
		cmaC	-	-	-	-	-
		cmaD	-	-	-	-	-
		cmaE	-	-	-	-	-
		cmaT	-	-	-	-	-
		cmaU	-	-	-	-	-
		corP	-	-	-	-	-
		corR	-	-	-	-	-
	Phytotoxin phaseolotoxin	Undetermined	-	-	-	-	-
		Undetermined	-	-	-	-	-
		Undetermined	-	-	-	-	-
		Undetermined	-	-	-	-	-
		Undetermined	-	-	-	-	-
		Undetermined	-	-	-	-	-
		Undetermined	-	-	-	-	-
		Undetermined	-	-	-	-	-
		Undetermined	-	-	-	-	-
		Undetermined	-	-	-	-	-
		Undetermined	-	-	-	-	-
		Undetermined	-	-	-	-	-
		Undetermined	-	-	-	-	-
		Undetermined	-	-	-	-	-
		Undetermined	-	-	-	-	-
		Undetermined	-	-	-	-	-
		Undetermined	-	-	-	-	-
		argD	-	-	-	-	-
		argK	-	-	-	-	-
		cysC1	-	-	-	-	-
		dcd2	-	-	-	-	-
	Phytotoxin syringomycin	syrB1	-	-	-	-	-
		syrB2	-	-	-	-	-
		syrC	-	-	-	-	-
		syrD	-	-	-	-	-
		syrE	-	-	-	-	-
		syrF	-	-	-	-	-
		syrP	-	-	-	-	-
	Phytotoxin syringopeptin	sypA	-	-	-	-	-
		sypB	-	-	-	-	-
		sypC	-	-	-	-	-
	TccC-type insecticidal toxins	Undetermined	-	-	-	-	-
	Table saved from VFDB (http://www.mgc.ac.cn/VFs/) [Sat Jan 14 19:55:40 2023]
